# Supplementary material for: Infection control and risk factors for acquisition of carbapenemase-producing enterobacteriaceae. A 5 year (2011–2016) case-control study
Source: Antimicrob Resist Infect Control. 2020 Jan 17;9:18. doi: 10.1186/s13756-019-0668-2 (PMC6969403; doi:10.1186/s13756-019-0668-2)
Supplement: Supplementary file 2 — Additional file 2. Epidemic curve of the 16 CPE patients who were admitted in the same VGH wards at the same period of time. [file 13756_2019_668_MOESM2_ESM.xlsx]

## Sheet: Supplement 2
Title: Epidemic curve of the 16 CPE patients who were admitted in the same VGH wards in the same period of time
Week	45	46	47	48	49	50	51	52	1	2	3	4	5	6	7	8	9	10	11	12	13	14	15	16	17	18	19	20	21	22	23	24	24	26	27	28	29	30	31	32	33	34	35	36	37	38	39	40	41
Year	2014								2015
Legend
Square	first CPE-positive isolate of each of the 16 patients
Colours	ward of admission
X	patients with the same carbapenemase resistance mechanism (OXA-48)
	medical intensive care unit
	surgical intensive care unit
	burn intensive care unit
	burn intensive care unit
	medical intensive care unit
	surgical intensive care unit
	burn intensive care unit
[truncated: 37 more columns]
